# Supplementary material for: Insertion sequences in mgrB and mutations in two-component system genes confer high polymyxin resistance to carbapenem-resistant Enterobacter cloacae complex strains
Source: Front Microbiol. 2025 Mar 17;16:1553148. doi: 10.3389/fmicb.2025.1553148 (PMC11955652; doi:10.3389/fmicb.2025.1553148)
Supplement: Supplementary file 2 [file Table_2.xlsx]

## Sheet: Sheet1
Table S2: The strains information in this study
strain number	Species	CR or CS	mcr-9	NCBI accession
66	Enterobacter hormaechei	CRECC	-	JAMYCZ000000000
67	Enterobacter hormaechei	CRECC	-	JAMYCY000000000
68	Enterobacter hormaechei	CRECC	mcr-9.1	CP088932, MZ156799
72	Enterobacter hormaechei	CRECC	-	MZ156800-MZ156801
73	Enterobacter hormaechei	CRECC	-	JAMYCX000000000
75	Enterobacter hormaechei	CRECC	-	JAMYCW000000000
76	Enterobacter hormaechei	CRECC	-	JAMYCV000000000
78	Enterobacter hormaechei	CRECC	mcr-9.1	CP077660, MZ156802- MZ156803
79	Enterobacter hormaechei	CRECC	-	JAMYCU000000000
112	Enterobacter hormaechei	CRECC	-	CP077661, MZ156804
401	Enterobacter kobei	CRECC	-	JAMYDI000000000
402	Enterobacter asburiae	CRECC	-	JAMYDH000000000
403	Enterobacter hormaechei	CRECC	-	JAMYDG000000000
404	Enterobacter hormaechei	CRECC	mcr-9.1	CP091496-CP091503
405	Enterobacter cloacae	CRECC	mcr-9.1	CP091492-CP091495
406	Enterobacter hormaechei	CRECC	-	JAMYDF000000000
408	Enterobacter hormaechei	CRECC	-	JAMYDE000000000
409	Enterobacter hormaechei	CRECC	-	JAMYDD000000000
410	Enterobacter hormaechei	CRECC	-	JAMYDC000000000
411	Enterobacter hormaechei	CRECC	mcr-9.1	CP091486-CP091491
412	Enterobacter mori	CRECC	-	JAMYDB000000000
414	Enterobacter kobei	CRECC	mcr-9.2	CP091481-CP091485
415	Enterobacter hormaechei	CRECC	-	JAMYDA000000000
416	Enterobacter asburiae	CRECC	mcr-9.1	SAMN36534143
417	Enterobacter kobei	CRECC	-	JBDYDE000000000
418	Enterobacter hormaechei	CRECC	-	JBDYDF000000000
419	Enterobacter asburiae	CRECC	mcr-9.1	SAMN36534144
420	Enterobacter hormaechei	CRECC	-	JBDYDG000000000
421	Enterobacter hormaechei	CRECC	mcr-9.1	SAMN36534145
422	Enterobacter roggenkampii	CRECC	-	JBDYDH000000000
423	Enterobacter hormaechei	CRECC	mcr-9.1	SAMN36534146
424	Enterobacter hormaechei	CRECC	-	JBDYDI000000000
425	Enterobacter hormaechei	CRECC	-	JBDYDJ000000000
426	Enterobacter hormaechei	CRECC	-	JBDYDK000000000
427	Enterobacter hormaechei	CRECC	-	JBDYDL000000000
428	Enterobacter asburiae	CRECC	-	JBDYDM000000000
429	Enterobacter hormaechei	CRECC	-	JBDYDN000000000
430	Enterobacter cloacae	CRECC	-	JBDYDO000000000
4001	Enterobacter asburiae	CSECC	-	JBDYDP000000000
4002	Enterobacter hormaechei	CSECC	mcr-9.1	JAMYDJ000000000
4003	Enterobacter asburiae	CSECC	-	JBDYDQ000000000
4004	Enterobacter roggenkampii	CSECC	-	JBDYDR000000000
4005	Enterobacter hormaechei	CSECC	-	JBDYDS000000000
4006	Enterobacter hormaechei	CSECC	-	JBDYDT000000000
4007	Enterobacter hormaechei	CSECC	-	JBDYDU000000000
4008	Enterobacter hormaechei	CSECC	-	JBDYDV000000000
4009	Enterobacter hormaechei	CSECC	-	JBDYDW000000000
4010	Enterobacter hormaechei	CSECC	-	JBDYDX000000000
4011	Enterobacter hormaechei	CSECC	-	JBDYDY000000000
4012	Enterobacter hormaechei	CSECC	-	JBDYDZ000000000
4013	Enterobacter hormaechei	CSECC	-	JBDYEA000000000
4014	Enterobacter ludwigii	CSECC	-	JBDYEB000000000
4015	Enterobacter hormaechei	CSECC	-	JBDYEC000000000
4016	Enterobacter hormaechei	CSECC	-	JBDYED000000000
4017	Enterobacter asburiae	CSECC	-	JBDYEE000000000
4018	Enterobacter roggenkampii	CSECC	-	JBDYEF000000000
4019	Enterobacter cloacae	CSECC	-	JBDYEG000000000
4020	Enterobacter roggenkampii	CSECC	-	JBDYEH000000000
4021	Enterobacter hormaechei	CSECC	-	JBDYEI000000000
4023	Enterobacter hormaechei	CSECC	-	JBDYEJ000000000
4024	Enterobacter kobei	CSECC	-	JBDYEK000000000
4025	Enterobacter cloacae	CSECC	-	JBDYEL000000000
4026	Enterobacter hormaechei	CSECC	-	JBDYEM000000000
4027	Enterobacter kobei	CSECC	-	JBDYEN000000000
4029	Enterobacter kobei	CSECC	mcr-9.1	JBDYEO000000000
4030	Enterobacter roggenkampii	CSECC	-	JBDYEP000000000
4031	Enterobacter hormaechei	CSECC	-	JBDYEQ000000000
4032	Enterobacter hormaechei	CSECC	-	JBDYER000000000
4033	Enterobacter hormaechei	CSECC	-	JBDYES000000000
4034	Enterobacter kobei	CSECC	-	JBDYET000000000
4035	Enterobacter hormaechei	CSECC	-	JBDYEU000000000
4036	Enterobacter kobei	CSECC	mcr-9.1	JBDYEV000000000
4038	Enterobacter cloacae	CSECC	-	JBDYEW000000000
4039	Enterobacter hormaechei	CSECC	-	JBDYEX000000000
4040	Enterobacter hormaechei	CSECC	-	JBDYEY000000000
4043	Enterobacter asburiae	CSECC	mcr-9.1	JBDYEZ000000000
4046	Enterobacter asburiae	CSECC	-	JBDYFA000000000
4047	Enterobacter hormaechei	CSECC	-	JBDYFB000000000
4048	Enterobacter roggenkampii	CSECC	-	JBDYFC000000000
4049	Enterobacter hormaechei	CSECC	-	JBDYFD000000000
4050	Enterobacter kobei	CSECC	-	JBDYFE000000000
4051	Enterobacter hormaechei	CSECC	-	JBDYFF000000000
4053	Enterobacter hormaechei	CSECC	-	JBDYFG000000000
4054	Enterobacter cloacae	CSECC	-	JBDYFH000000000
4055	Enterobacter hormaechei	CSECC	-	JBDYFI000000000
4056	Enterobacter hormaechei	CSECC	-	JBDYFJ000000000
4058	Enterobacter kobei	CSECC	-	JBDYFK000000000
4059	Enterobacter hormaechei	CSECC	-	JBDYFL000000000
4060	Enterobacter hormaechei	CSECC	-	JBDYFM000000000
4061	Enterobacter hormaechei	CSECC	-	JBDYFN000000000
4062	Enterobacter hormaechei	CSECC	-	JBDYFO000000000
4063	Enterobacter cloacae	CSECC	-	JBDYFP000000000
4064	Enterobacter hormaechei	CSECC	-	JBDYFQ000000000
4065	Enterobacter hormaechei	CSECC	-	JBDYFR000000000
4066	Enterobacter asburiae	CSECC	-	JBDYFS000000000
4067	Enterobacter hormaechei	CSECC	-	JBDYFT000000000
4070	Enterobacter kobei	CSECC	-	JBDYFU000000000
4071	Enterobacter hormaechei	CSECC	-	JBDYFV000000000
4072	Enterobacter cloacae	CSECC	-	JBDYFW000000000
4073	Enterobacter hormaechei	CSECC	-	JBDYFX000000000
4074	Enterobacter hormaechei	CSECC	-	JBDYFY000000000
4075	Enterobacter kobei	CSECC	-	JBDYFZ000000000
4076	Enterobacter mori	CSECC	-	JBDYGA000000000
4077	Enterobacter hormaechei	CSECC	-	JBDYGB000000000
4079	Enterobacter ludwigii	CSECC	-	JBDYGC000000000
4080	Enterobacter hormaechei	CSECC	-	JBDYGD000000000
4081	Enterobacter bugandensis	CSECC	-	JBDYGE000000000
4082	Enterobacter mori	CSECC	-	JBDYGF000000000
4083	Enterobacter hormaechei	CSECC	-	JBDYGG000000000
4084	Enterobacter hormaechei	CSECC	-	JBDYGH000000000
4085	Enterobacter hormaechei	CSECC	-	JBDYGI000000000
4086	Enterobacter hormaechei	CSECC	-	JBDYGJ000000000
4087	Enterobacter hormaechei	CSECC	-	JBDYGK000000000
4088	Enterobacter ludwigii	CSECC	-	JBDYGL000000000
4089	Enterobacter hormaechei	CSECC	-	JBDYGM000000000
4090	Enterobacter hormaechei	CSECC	-	JBDYGN000000000
4091	Enterobacter roggenkampii	CSECC	-	JBDYGO000000000
4092	Enterobacter hormaechei	CSECC	-	JBDYGP000000000
4093	Enterobacter roggenkampii	CSECC	-	JBDYGQ000000000
4094	Enterobacter roggenkampii	CSECC	-	JBDYGR000000000
4095	Enterobacter hormaechei	CSECC	-	JBDYGS000000000
4096	Enterobacter hormaechei	CSECC	-	JBDYGT000000000
4098	Enterobacter roggenkampii	CSECC	-	JBDYGU000000000
4099	Enterobacter kobei	CSECC	-	JBDYGV000000000
4100	Enterobacter hormaechei	CSECC	-	JBDYGW000000000
4102	Enterobacter hormaechei	CSECC	-	JBDYGX000000000
4103	Enterobacter roggenkampii	CSECC	-	JBDYGY000000000
4104	Enterobacter hormaechei	CSECC	-	JBDYGZ000000000
4105	Enterobacter mori	CSECC	-	JBDYHA000000000
4106	Enterobacter hormaechei	CSECC	-	JBDYHB000000000
4107	Enterobacter hormaechei	CSECC	-	JBDYHC000000000
4108	Enterobacter ludwigii	CSECC	-	JBDYHD000000000
4109	Enterobacter cloacae	CSECC	-	JBDYHE000000000
4110	Enterobacter hormaechei	CSECC	-	JBDYHF000000000
4111	Enterobacter roggenkampii	CSECC	-	JBDYHG000000000
4112	Enterobacter hormaechei	CSECC	-	JBDYHH000000000
4113	Enterobacter hormaechei	CSECC	-	JBDYHI000000000
4114	Enterobacter hormaechei	CSECC	-	JBDYHJ000000000
4115	Enterobacter asburiae	CSECC	-	JBDYHK000000000
4116	Enterobacter hormaechei	CSECC	-	JBDYHL000000000
4117	Enterobacter hormaechei	CSECC	-	JBDYHM000000000
4118	Enterobacter roggenkampii	CSECC	-	JBDYHN000000000
4119	Enterobacter hormaechei	CSECC	-	JBDYHO000000000
4120	Enterobacter hormaechei	CSECC	-	JBDYHP000000000
4121	Enterobacter bugandensis	CSECC	-	JBDYHQ000000000
4122	Enterobacter hormaechei	CSECC	-	JBDYHR000000000
4123	Enterobacter hormaechei	CSECC	-	JBDYHS000000000
4124	Enterobacter hormaechei	CSECC	-	JBDYHT000000000
4125	Enterobacter hormaechei	CSECC	-	JBDYHU000000000
4127	Enterobacter hormaechei	CSECC	-	JBDYHV000000000
4128	Enterobacter hormaechei	CSECC	-	JBDYHW000000000
4130	Enterobacter hormaechei	CSECC	-	JBDYHX000000000
4131	Enterobacter hormaechei	CSECC	-	JBDYHY000000000
4132	Enterobacter hormaechei	CSECC	-	JBDYHZ000000000
4133	Enterobacter hormaechei	CSECC	-	JBDYIA000000000
4134	Enterobacter roggenkampii	CSECC	-	JBDYIB000000000
4135	Enterobacter ludwigii	CSECC	mcr-9.1	JBDYIC000000000
4136	Enterobacter roggenkampii	CSECC	-	JBDYID000000000
4137	Enterobacter asburiae	CSECC	-	JBDYIE000000000
4138	Enterobacter cloacae	CSECC	-	JBDYIF000000000
4139	Enterobacter hormaechei	CSECC	-	JBDYIG000000000
4140	Enterobacter bugandensis	CSECC	-	JBDYIH000000000
4142	Enterobacter hormaechei	CSECC	-	JBDYII000000000
4143	Enterobacter hormaechei	CSECC	-	JBDYIJ000000000
4144	Enterobacter hormaechei	CSECC	mcr-9.1	JBDYIK000000000
4145	Enterobacter kobei	CSECC	-	JBDYIL000000000
4146	Enterobacter hormaechei	CSECC	-	JBDYIM000000000
4147	Enterobacter hormaechei	CSECC	-	JBDYIN000000000
4149	Enterobacter hormaechei	CSECC	-	JBDYIO000000000
4150	Enterobacter cloacae	CSECC	-	JBDYIP000000000
4151	Enterobacter asburiae	CSECC	-	JBDYIQ000000000
4153	Enterobacter hormaechei	CSECC	-	JBDYIR000000000
4154	Enterobacter ludwigii	CSECC	-	JBDYIS000000000
4155	Enterobacter hormaechei	CSECC	-	JBDYIT000000000
4157	Enterobacter hormaechei	CSECC	-	JBDYIU000000000
4158	Enterobacter hormaechei	CSECC	-	JBDYIV000000000
4159	Enterobacter hormaechei	CSECC	-	JBDYIW000000000
4160	Enterobacter hormaechei	CSECC	-	JBDYIX000000000
4162	Enterobacter roggenkampii	CSECC	-	JBDYIY000000000
4163	Enterobacter hormaechei	CSECC	-	JBDYIZ000000000
4164	Enterobacter roggenkampii	CSECC	-	JBDYJA000000000
4165	Enterobacter kobei	CSECC	-	JBDYJB000000000
4166	Enterobacter bugandensis	CSECC	-	JBDYJC000000000
4167	Enterobacter hormaechei	CSECC	-	JBDYJD000000000
4168	Enterobacter asburiae	CSECC	-	JBDYJE000000000
4169	Enterobacter mori	CSECC	-	JBDYJF000000000
4170	Enterobacter hormaechei	CSECC	-	JBDYJG000000000
4171	Enterobacter hormaechei	CSECC	-	JBDYJH000000000
4172	Enterobacter kobei	CSECC	-	JBDYJI000000000
4174	Enterobacter asburiae	CSECC	-	JBDYJJ000000000
4175	Enterobacter hormaechei	CSECC	-	JBDYJK000000000
4177	Enterobacter bugandensis	CSECC	-	JBDYJL000000000
4178	Enterobacter hormaechei	CSECC	-	JBDYJM000000000
4179	Enterobacter hormaechei	CSECC	-	JBDYJN000000000
4180	Enterobacter hormaechei	CSECC	-	JBDYJO000000000
4181	Enterobacter kobei	CSECC	-	JBDYJP000000000
4183	Enterobacter asburiae	CSECC	-	JBDYJQ000000000
4184	Enterobacter hormaechei	CSECC	-	JBDYJR000000000
4185	Enterobacter hormaechei	CSECC	-	JBDYJS000000000
4186	Enterobacter hormaechei	CSECC	-	JBDYJT000000000
4188	Enterobacter hormaechei	CSECC	-	JBDYJU000000000
4189	Enterobacter mori	CSECC	-	JBDYJV000000000
4190	Enterobacter hormaechei	CSECC	-	JBDYJW000000000
4191	Enterobacter hormaechei	CSECC	-	JBDYJX000000000
4192	Enterobacter hormaechei	CSECC	-	JBDYJY000000000
4193	Enterobacter hormaechei	CSECC	-	JBDYJZ000000000
4194	Enterobacter hormaechei	CSECC	-	JBDYKA000000000
4195	Enterobacter cloacae	CSECC	-	JBDYKB000000000
4196	Enterobacter cloacae	CSECC	-	JBDYKC000000000
4197	Enterobacter asburiae	CSECC	-	JBDYKD000000000
4199	Enterobacter cloacae	CSECC	-	JBDYKE000000000
4200	Enterobacter cloacae	CSECC	-	JBDYKF000000000
